# Supplementary material for: Clinical impact of pneumomediastinum in patients with myositis-associated interstitial lung disease
Source: PLoS One. 2025 Jul 11;20(7):e0328043. doi: 10.1371/journal.pone.0328043 (PMC12250632; doi:10.1371/journal.pone.0328043)
Supplement: S1 Data — (XLSX) [file pone.0328043.s001.xlsx]

## Sheet: data
sex	smoker	FU(M)	etiology	FVC (%)	FEV1(%)	DLCO(%)	TLC(%)	6MWT(m)	6MWT(%)	Anti Jo-1 Ab	LDH	aldolase	KL-6	cancer	death	pnemd	Pd dose(mg)	pulse	MMF	AZA	CsA	Rituximab	bx	score	traction BE	Honeycombing	cyst	emphysema	extent>2N%
F	N	1.63333	DM	88	92					N	394	12.1	1055.7	N	Y	Y	50	N	Y	N	N	N	Y	11.2	N	N	N	N	N
F	Y	27.4	DM	83	81	42	78	480	93	N	293	23.7	644.7	N	N	N	10	N	Y	N	N	N	Y	4.8	Y	N	N	N	N
F	N	19.2	PM	86	78	68	108	440	85	N	302	12.3	225.5	N	N	N	15	N	N	N	N	N	Y	5.3	N	N	N	N	N
F	N	15.9	PM	50	48	46	50	430	88	Y	322	16.3	526.6	Y	N	N	37.5	N	Y	N	N	N	Y	10.3	Y	N	N	N	Y
F	N	20.7667	PM	58	63	35	62	220	89	N	222	5.8	465.4	N	Y	N	2.5	N	N	N	N	N	Y	3.6	Y	Y	N	N	Y
F	N	83.4667	PM	65	60	58	73	240	97	N	654			N	N	N	625	Y	N	Y	N	N	Y	7.6	N	N	N	N	N
F	N	19.1333	PM	48	62	61	75	340	97	N	630	5.3	491.8	N	N	N	50	N	N	N	N	N	Y	8.6	N	N	N	N	N
F	N	3.86667	DM	80	83	55	81	420	92	N	368	10.9		Y	Y	N	30	N	N	N	N	N	Y	13.4	N	N	N	N	N
F	N	24.8667	DM	64	61	50	66	350	97	N	248	7.7	594.3	N	N	N	50	N	Y	N	N	N	Y	8	N	N	N	N	N
F	N	32.5	DM	63	67	52	65	352	95	N	218	5.2	913.6	N	N	N	50	N	Y	N	N	N	Y	4.8	Y	N	N	N	N
M	N	37.7	PM	46	50	41	45	295	84	N	688	44.2		N	Y	N	10	N	Y	Y	Y	Y	Y	5.4	Y	N	N	N	N
M	Y	38.3333	DM	82	80	65	83	460	94	N	207	6.4	744.3	N	N	N	5	N	Y	N	N	N	Y	5.8	N	N	N	N	N
F	N	42.6	DM	60	60	71	84	310	96	N	424	12.1		N	N	N	75	N	N	Y	N	N	Y	14.6	N	N	N	N	N
M	Y	1.8	DM	61	52					N	652	12.2		N	Y	Y	25	N	N	N	N	N	Y	10.5	Y	N	N	N	Y
F	N	4.8	DM							N	579	13.8		N	Y	Y	25	N	Y	N	N	N	N	6.8	Y	N	N	N	Y
M	N	12.5	DM	60	85	85				N	597	34.7	1345.1	N	Y	N	50	N	N	N	N	N	Y	8.2	N	N	N	N	N
M	Y	5.46667	DM	76	72	58	76	500	97	N	443	6	326.1	N	N	N	5	N	N	Y	N	N	Y	5.6	N	N	N	N	N
M	N	31.2	DM	81	82	72	73	265	94	N	364	8	926.6	N	N	N	20	N	N	Y	N	N	Y	13.4	N	N	N	N	N
F	N	30.6333	PM	55	59	40	61	360	92	N	274	16	1609.5	N	N	N	20	N	N	Y	N	N	Y	7.2	N	N	N	N	N
M	Y	28.7667	DM	68	72	48	67	300	88	N	261	7.2	833.4	N	N	Y	10	N	Y	Y	N	N	Y	14.4	Y	N	N	N	N
M	Y	1.9	DM	49	48	38	49	468	84	N	391	10.3	864.3	N	Y	N	20	Y	N	N	Y	N	Y	9	N	N	N	N	Y
F	N	22.5333	ASS	69	76	38	74	370	95	N	420	7.7	597.3	N	N	Y	75	Y	Y	N	N	N	Y	8.5	N	N	N	N	N
F	N	18.9667	DM	49	52	36	54	368	96	N	405	7.1	3156	N	N	Y	37.5	Y	Y	N	N	N	Y	9.2	N	N	N	N	Y
M	Y	120.667	ASS	33	38	23	34	180	88	Y				N	Y	N	37.5	N	Y	Y	Y	N	N	7.3	Y	N	Y	N	Y
M	Y	9.56667	PM	55	67	25	58			N	586	14	5824.6	N	N	N	75	Y	Y	N	N	Y	Y	3.6	Y	N	N	N	N
F	N	15.3667	DM	40	48	24	62	390	89	N	306	14.8	975.7	N	N	N	31.25	Y	Y	Y	N	N	Y	8.5	N	N	N	N	Y
M	N	6.66667	PM	37	45					N	284	11.4		Y	Y	N	40	N	N	N	N	Y	Y	6.5	N	N	N	N	Y
F	N	3.36667	DM	55	57					N	536	4.9		N	Y	Y	50	Y	Y	N	N	N	Y	6	Y	N	N	N	N
F	N	13.3667	DM	48	54	20	68	390	91	N	1019	8.6	1348.6	N	N	Y	50	Y	Y	Y	N	N	Y	4.1	Y	N	Y	N	N
F	N	4.36667	PM	29	41					N	514	10	3360.7	N	N	N	87.5	N	Y	N	N	N	Y	6.5	N	N	N	N	Y
F	N	11.3	DM	89	88	41	102	490	98	N	363	8.5		N	N	N	7.5	N	N	N	N	N	Y	3.6	N	N	N	N	N
M	Y	59.5	DM	44	58	49	51	260	96	N	387	4.1	855.8	Y	N	N	20	N	N	N	N	N	Y	16.2	N	N	N	N	N
M	Y	2.36667	PM	56	62	23	70	230	84	N	496	11	2467.8	N	Y	N	75	Y	N	Y	Y	N	Y	3.6	N	N	N	Y	Y
M	Y	6.03333	PM	50	66	39	77	492	96	N	1532	100	436.4	N	N	N	75	N	N	N	N	N	Y	9.5	Y	N	N	Y	N
M	Y	6.06667	PM	58	68	32	73	315	85	N	430	8.7	2940.1	Y	Y	N	75	Y	N	N	N	N	Y	6.5	Y	N	N	N	Y
F	N	10.5333	DM	44	46	34	56	485	89	N	337	14.3	1500.2	N	N	Y	50	Y	Y	N	N	Y	Y	6.3	N	N	N	N	Y
M	Y	18.5667	DM	39	46	29	50	450	82	N	388	11.7	511.1	N	N	N	12.5	N	Y	N	N	N	Y	4.1	N	N	N	N	N
F	N	2.83333	DM							N	494	4.8	686	N	Y	Y	62.5	N	N	N	N	Y	Y	3.6	Y	N	N	N	Y
F	N	8.93333	DM	90	92	93	95	502	98	N	746	42.2		N	N	N	30	N	N	Y	N	N	Y	7.1	N	N	N	N	N
M	N	1.86667	DM	57	59	52	65	318	94	N	382	7.9	1250.8	N	Y	N	50	Y	Y	N	Y	N	Y	7.8	Y	N	N	N	N
F	N	15.6333	PM	50	56	39	48	455	85	N	625	7.3	2881.8	N	N	N	50	Y	Y	Y	Y	N	N	3.5	Y	N	N	N	Y
F	Y	1.86667	DM	62	62	33	70			N	397	6.8	568.1	N	N	N	75	Y	N	N	N	N	Y	14.8	N	N	N	N	N
F	N	1.5	DM							N	273	5.5		N	N	N	20	N	N	N	Y	N	Y	6.5	N	N	N	N	N
F	Y	3.4	DM							N	531	34.2	4905.7	N	N	N	50	N	Y	Y	N	N	Y	2.9	Y	N	Y	Y	Y
M	N	1.4	DM	62	74	36				N	254	4.6	1439.2	N	N	N	10	N	N	N	N	N	Y	11.7	N	N	N	N	N
F	N	1.66667	PM	44	51	18	47			N	414	11.5	5807.1	N	Y	N	60	Y	N	N	Y	N	Y	4.2	Y	N	Y	N	Y
F	N	5.43333	DM	82	85	52	74	570	96		304	8.9	2000.8	N	N	N	37.5	N	N	N	N	N	N	3.5	Y	N	N	N	Y
F	N	1.9	DM	72	55	48	74	356	94	N	238	3.8	322.6	N	N	N	20	N	N	N	N	N	Y	5.4	N	N	N	N	N
F	N	7.13333	PM	53	61	29	59	153	90	N	572	6.2	1555.2	N	N	N	30	N	N	Y	N	N	N	3.5	Y	N	N	N	Y
F	N	11.5333	PM	66	70	49	72	475	95	N	434	12.3	1199.1	N	N	N	25	N	Y	N	N	N	Y	6.5	Y	N	N	N	N
M	Y	5.6	ASS	78	82	67	89	545	97	Y	774	16.1		N	N	N	156.25	N	N	N	N	N	Y	10.8	N	N	N	N	N
M	Y	8.1	DM	55	55	38	68	525	94	N	360	25.6	765.3	N	N	N	60	N	N	N	N	N	Y	5.4	Y	N	N	Y	N
F	N	1	DM	64	74	44	83	525	98	N	495	97.7	658.9	N	N	N	20	N	N	N	N	N	Y	12.6	Y	N	N	N	N
M	Y	47.1	DM	78	75	60	79	480	96	N	282	31.4	507.5	N	N	N	87.5	N	N	Y	N	N	Y	4.8	Y	N	N	N	N
F	N	4.13333	ASS	62	64	43	62	490	92	Y	219		598.9	N	N	N	0	N	Y	N	N	N	Y	8.6	N	N	N	Y	N
M	Y	5.16667	DM	44	49	39	56	352	89		278	7.5	1892.8	Y	N	N	50	N	N	N	Y	N	Y	3.6	Y	N	N	N	Y
F	N	4	DM	55	62	36				N	518	8.9	5143	N	Y	Y	30	Y	Y	N	N	Y	Y	6.3	Y	N	N	N	Y
F	N	2.1	DM	46	55	42	61	250	90	N	342	4.2		N	Y	N	75	N	N	Y	N	N	Y	7.3	Y	N	N	N	Y
M	Y	4.2	DM	86	74	72	96	487	92	N	345	3.4	406.6	N	N	N	15	N	Y	N	N	N	Y	14.4	N	N	N	Y	N
M	Y	4.23333	DM	39	48	50		385	91	Y	607	28.6	932	N	N	N	60	N	Y	N	Y	N	Y	13	N	N	N	N	Y
F	N	0.966667	DM							N	552	9.9	1958.6	N	Y	N	62.5	Y	N	N	Y	Y	Y	7	Y	N	Y	N	Y
F	N	5.76667	PM	75	75	60	77	491	97	N	405	15.7	1972.3	Y	N	N	62.5	N	N	N	N	N	Y	3.6	N	N	N	N	N
F	N	4.2	PM							N	289	14.5	499.1	N	N	N	40	Y	N	N	Y	N	Y	3.6	N	N	N	N	Y
M	N	1.33333	DM							N	595	2.6	1491.3	N	Y	Y	81.25	N	N	N	N	N	N	3.5	Y	N	N	N	Y
F	N	2.3	PM	42	49	36	61				357	15	676.4	N	N	N	87.5	N	N	N	Y	N	Y	6	N	N	N	N	Y
F	N	2.26667	DM	51	50	44	62	430	93	N	292	5.7	383.1	N	N	N	50	N	Y	N	N	N	Y	12.2	N	N	N	N	N
F	N	2.4	DM	60	62	54	74	305	96	N	682	15.1	717.2	N	N	N	62.5	N	N	N	N	N	Y	20.1	N	N	N	N	N
M	N	0.366667	DM							N	561	32.5	225.3	N	Y	N	75	N	Y	N	N	Y	Y	3.6	N	N	N	N	Y
F	N	3.7	ASS	61	63	38	67	534	92	N	312	5.2	1323	N	N	N	37.5	N	N	N	Y	N	N	3.5	Y	N	N	N	Y
F	N	4.3	PM	43	45	21	55	69	80	N	414	18.6	828.2	N	N	N	150	Y	N	N	Y	N	Y	3.6	N	N	N	N	Y
